# Supplementary material for: Natural Allelic Variations of Bch10G006400 Controlling Seed Size in Chieh-qua (Benincasa hispida Cogn. var. Chieh-qua How)
Source: Int J Mol Sci. 2024 Apr 11;25(8):4236. doi: 10.3390/ijms25084236 (PMC11050567; doi:10.3390/ijms25084236)
Supplement: Supplementary file 1 [file ijms-25-04236-s001.zip]

Archive with 1 entries (1 files):
- ijms-2897532-supplementary.pdf
